# Supplementary material for: The Phylogenomic Diversity of Herbivore-Associated Fibrobacter spp. Is Correlated to Lignocellulose-Degrading Potential
Source: mSphere. 2018 Dec 12;3(6):e00593-18. doi: 10.1128/mSphere.00593-18 (PMC6291624; doi:10.1128/mSphere.00593-18)
Supplement: DATA SET S1 [file sph006182728sd1.xlsx]

## Sheet: CAZyme_family_pairwise_FDR
CAZymes by Family
	Kruskal-Wallis rank sum test	Pairwise Wilcoxon rank sum tests
Family	False Discovery Rate (FDR)	group1	group2	P-adjusted	group1_median	group2_median
CBM35	1.9335e-05	B	A	0.74962	11	8
CBM35	1.9335e-05	C	A	0.00884578	7	8
CBM35	1.9335e-05	D	A	0.00110167	4	8
CBM35	1.9335e-05	C	B	0.00747543	7	11
CBM35	1.9335e-05	D	B	0.00465234	4	11
CBM35	1.9335e-05	D	C	0.00352823	4	7
CBM4	0.00103896	B	A	0.426443	3	4
CBM4	0.00103896	C	A	1	4	4
CBM4	0.00103896	D	A	0.0143117	2	4
CBM4	0.00103896	C	B	0.0790502	4	3
CBM4	0.00103896	D	B	0.0259455	2	3
CBM4	0.00103896	D	C	0.00639348	2	4
CBM6	0.00047097	B	A	1	17	15.5
CBM6	0.00047097	C	A	0.725928	13	15.5
CBM6	0.00047097	D	A	0.00160776	7	15.5
CBM6	0.00047097	C	B	1	13	17
CBM6	0.00047097	D	B	0.00524427	7	17
CBM6	0.00047097	D	C	0.00391367	7	13
CBM61	0.00741562	B	A	1	0	0
CBM61	0.00741562	C	A	0.831789	0	0
CBM61	0.00741562	D	A	0.200865	1	0
CBM61	0.00741562	C	B	1	0	0
CBM61	0.00741562	D	B	0.118589	1	0
CBM61	0.00741562	D	C	0.0149503	1	0
CBM77	1.41731e-05	B	A	1	0	0
CBM77	1.41731e-05	C	A	0.000490046	1	0
CBM77	1.41731e-05	D	A	0.000401771	1	0
CBM77	1.41731e-05	C	B	0.00580457	1	0
CBM77	1.41731e-05	D	B	0.00476782	1	0
CBM77	1.41731e-05	D	C	1	1	1
CE1	4.72229e-05	B	A	1	3	2.5
CE1	4.72229e-05	C	A	0.062129	3	2.5
CE1	4.72229e-05	D	A	0.000955813	1	2.5
CE1	4.72229e-05	C	B	0.14606	3	3
CE1	4.72229e-05	D	B	0.00414794	1	3
CE1	4.72229e-05	D	C	0.000831589	1	3
CE12	0.000131139	B	A	0.0192544	3	2
CE12	0.000131139	C	A	0.427184	2	2
CE12	0.000131139	D	A	1	2	2
CE12	0.000131139	C	B	0.0022492	2	3
CE12	0.000131139	D	B	0.00991576	2	3
CE12	0.000131139	D	C	1	2	2
CE15	0.000108094	B	A	0.0382638	2	1
CE15	0.000108094	C	A	1	1.5	1
CE15	0.000108094	D	A	0.000521183	0	1
CE15	0.000108094	C	B	0.475942	1.5	2
CE15	0.000108094	D	B	0.00138702	0	2
CE15	0.000108094	D	C	0.00664486	0	1.5
CE4	0.00589623	B	A	0.00473198	1	0
CE4	0.00589623	C	A	1	0	0
CE4	0.00589623	D	A	1	0	0
CE4	0.00589623	C	B	0.0972572	0	1
CE4	0.00589623	D	B	0.390856	0	1
CE4	0.00589623	D	C	1	0	0
CE6	4.27234e-06	B	A	0.0597127	5	4
CE6	4.27234e-06	C	A	0.000422951	2	4
CE6	4.27234e-06	D	A	0.000857404	1	4
CE6	4.27234e-06	C	B	0.00178681	2	5
CE6	4.27234e-06	D	B	0.00422927	1	5
CE6	4.27234e-06	D	C	0.0662213	1	2
CE8	2.18694e-07	D	A	2.87321e-05	0	1
CE8	2.18694e-07	D	B	0.000414366	0	1
CE8	2.18694e-07	D	C	0.00024155	0	1
GH10	9.5357e-06	B	A	1	5	6
GH10	9.5357e-06	C	A	0.000551068	3	6
GH10	9.5357e-06	D	A	0.00141321	2	6
GH10	9.5357e-06	C	B	0.000739191	3	5
GH10	9.5357e-06	D	B	0.00422927	2	5
GH10	9.5357e-06	D	C	0.0183412	2	3
GH11	0.000225212	B	A	0.846358	3	3
GH11	0.000225212	C	A	0.042777	1	3
GH11	0.000225212	D	A	0.00234234	1	3
GH11	0.000225212	C	B	0.0278375	1	3
GH11	0.000225212	D	B	0.00802903	1	3
GH11	0.000225212	D	C	0.850571	1	1
GH127	2.18694e-07	D	A	2.87321e-05	0	1
GH127	2.18694e-07	D	B	0.000414366	0	1
GH127	2.18694e-07	D	C	0.00024155	0	1
GH13	2.44376e-07	C	A	1.30682e-05	5	3
GH13	2.44376e-07	D	A	4.78868e-05	4	3
GH13	2.44376e-07	C	B	0.000216369	5	3
GH13	2.44376e-07	D	B	0.00069061	4	3
GH13	2.44376e-07	D	C	0.00238541	4	5
GH141	2.18694e-07	D	A	2.87321e-05	0	1
GH141	2.18694e-07	D	B	0.000414366	0	1
GH141	2.18694e-07	D	C	0.00024155	0	1
GH16	3.20499e-05	B	A	1	4	3
GH16	3.20499e-05	C	A	0.128308	3	3
GH16	3.20499e-05	D	A	0.000886093	1	3
GH16	3.20499e-05	C	B	0.0168717	3	4
GH16	3.20499e-05	D	B	0.00353571	1	4
GH16	3.20499e-05	D	C	0.000763353	1	3
GH18	3.20499e-05	C	A	0.00156612	1	2
GH18	3.20499e-05	D	A	0.000386887	1	2
GH18	3.20499e-05	C	B	0.0124197	1	2
GH18	3.20499e-05	D	B	0.00420878	1	2
GH18	3.20499e-05	D	C	1	1	1
GH2	1.97429e-06	C	A	1	2	2
GH2	1.97429e-06	D	A	4.78868e-05	1	2
GH2	1.97429e-06	C	B	1	2	2
GH2	1.97429e-06	D	B	0.00069061	1	2
GH2	1.97429e-06	D	C	0.00238541	1	2
GH23	0.000149284	B	A	0.222618	3	2
GH23	0.000149284	C	A	0.0013218	3	2
GH23	0.000149284	D	A	1	2	2
GH23	0.000149284	C	B	0.367288	3	3
GH23	0.000149284	D	B	0.0588086	2	3
GH23	0.000149284	D	C	0.0004831	2	3
GH26	0.000108293	B	A	0.619657	5	4
GH26	0.000108293	C	A	0.241471	3	4
GH26	0.000108293	D	A	0.000806614	2	4
GH26	0.000108293	C	B	0.0844641	3	5
GH26	0.000108293	D	B	0.00368247	2	5
GH26	0.000108293	D	C	0.0066013	2	3
GH27	2.85429e-05	D	A	0.00147627	0	1
GH27	2.85429e-05	D	B	0.0113752	0	1
GH27	2.85429e-05	D	C	0.00747515	0	1
GH3	0.000193708	B	A	0.530993	3	2
GH3	0.000193708	C	A	1	2	2
GH3	0.000193708	D	A	0.000950702	0	2
GH3	0.000193708	C	B	0.77163	2	3
GH3	0.000193708	D	B	0.00292539	0	3
GH3	0.000193708	D	C	0.000862188	0	2
GH30	1.3298e-06	B	A	1	4	4
GH30	1.3298e-06	C	A	7.37271e-05	3	4
GH30	1.3298e-06	D	A	0.00013241	2	4
GH30	1.3298e-06	C	B	0.000994597	3	4
GH30	1.3298e-06	D	B	0.00138702	2	4
GH30	1.3298e-06	D	C	0.0004831	2	3
GH39	0.000790264	B	A	0.560556	1	1
GH39	0.000790264	C	A	0.0988677	0	1
GH39	0.000790264	D	A	0.107012	0	1
GH39	0.000790264	C	B	0.00427393	0	1
GH39	0.000790264	D	B	0.00505054	0	1
GH39	0.000790264	D	C	1	0	0
GH43	4.67012e-06	B	A	0.0151151	12	10
GH43	4.67012e-06	C	A	0.0143899	8	10
GH43	4.67012e-06	D	A	0.0013737	4	10
GH43	4.67012e-06	C	B	0.00171826	8	12
GH43	4.67012e-06	D	B	0.00510339	4	12
GH43	4.67012e-06	D	C	0.00306509	4	8
GH45	6.91156e-05	B	A	0.0551562	5	3
GH45	6.91156e-05	C	A	0.0188673	2	3
GH45	6.91156e-05	D	A	0.00604166	2	3
GH45	6.91156e-05	C	B	0.0066242	2	5
GH45	6.91156e-05	D	B	0.00928742	2	5
GH45	6.91156e-05	D	C	0.840594	2	2
GH5	1.9335e-05	B	A	0.129341	13	12
GH5	1.9335e-05	C	A	0.00161378	14	12
GH5	1.9335e-05	D	A	0.0144693	10	12
GH5	1.9335e-05	C	B	0.0223777	14	13
GH5	1.9335e-05	D	B	0.00394935	10	13
GH5	1.9335e-05	D	C	0.00198956	10	14
GH53	4.23838e-05	B	A	0.0934331	2	1
GH53	4.23838e-05	C	A	0.249497	1	1
GH53	4.23838e-05	D	A	0.00736653	0	1
GH53	4.23838e-05	C	B	0.000994597	1	2
GH53	4.23838e-05	D	B	0.00321263	0	2
GH53	4.23838e-05	D	C	0.0149503	0	1
GH54	0.00758252	B	A	1	0	1
GH54	0.00758252	C	A	0.0232571	0	1
GH54	0.00758252	D	A	0.0741721	0	1
GH54	0.00758252	C	B	0.121717	0	0
GH54	0.00758252	D	B	0.286119	0	0
GH8	0.001097	B	A	1	6	6
GH8	0.001097	C	A	0.0131101	4	6
GH8	0.001097	D	A	0.0125222	3	6
GH8	0.001097	C	B	0.0386513	4	6
GH8	0.001097	D	B	0.119488	3	6
GH8	0.001097	D	C	0.495315	3	4
GH9	3.89032e-06	B	A	0.00741391	10	8
GH9	3.89032e-06	C	A	0.0053409	6	8
GH9	3.89032e-06	D	A	0.00127599	5	8
GH9	3.89032e-06	C	B	0.00179672	6	10
GH9	3.89032e-06	D	B	0.00368247	5	10
GH9	3.89032e-06	D	C	0.00266976	5	6
GH95	2.18694e-07	D	A	2.87321e-05	0	1
GH95	2.18694e-07	D	B	0.000414366	0	1
GH95	2.18694e-07	D	C	0.00024155	0	1
GT2	0.00423831	B	A	0.19592	14	17.5
GT2	0.00423831	C	A	0.0156456	13	17.5
GT2	0.00423831	D	A	1	18	17.5
GT2	0.00423831	C	B	0.087588	13	14
GT2	0.00423831	D	B	0.840827	18	14
GT2	0.00423831	D	C	0.0875448	18	13
GT21	2.85429e-05	B	A	0.0135014	1	0
GT21	2.85429e-05	C	A	0.0013218	1	0
GT21	2.85429e-05	D	A	1	0	0
GT21	2.85429e-05	C	B	1	1	1
GT21	2.85429e-05	D	B	0.00476782	0	1
GT21	2.85429e-05	D	C	0.0004831	0	1
GT30	0.000253268	C	A	0.00362159	0	1
GT30	0.000253268	C	B	0.0218398	0	1
GT30	0.000253268	D	C	0.0474904	1	0
GT5	4.49793e-06	B	A	0.00010631	2	1
GT5	4.49793e-06	C	A	0.000408372	2	1
GT5	4.49793e-06	D	A	0.000334809	2	1
GT5	4.49793e-06	C	B	1	2	2
GT5	4.49793e-06	D	C	1	2	2
GT51	2.85429e-05	B	A	0.0135014	3	2
GT51	2.85429e-05	C	A	0.831789	2	2
GT51	2.85429e-05	D	A	0.0063723	3	2
GT51	2.85429e-05	C	B	0.000994597	2	3
GT51	2.85429e-05	D	B	1	3	3
GT51	2.85429e-05	D	C	0.0004831	3	2
PL1	0.000935607	B	A	0.259768	7	6
PL1	0.000935607	C	A	0.107867	5	6
PL1	0.000935607	D	A	0.0393944	5	6
PL1	0.000935607	C	B	0.0254092	5	7
PL1	0.000935607	D	B	0.0140452	5	7
PL1	0.000935607	D	C	1	5	5
PL10	2.18694e-07	D	A	2.87321e-05	0	1
PL10	2.18694e-07	D	B	0.000414366	0	1
PL10	2.18694e-07	D	C	0.00024155	0	1
PL12	0.00402676	B	A	0.263106	0	0
PL12	0.00402676	C	A	0.561986	1	0
PL12	0.00402676	D	A	0.429659	0	0
PL12	0.00402676	C	B	0.0124197	1	0
PL12	0.00402676	D	C	0.0304536	0	1
PL14	0.0180281	B	A	1	1	1
PL14	0.0180281	C	A	1	1	1
PL14	0.0180281	D	A	0.581101	0	1
PL14	0.0180281	D	B	0.0189587	0	1
PL14	0.0180281	D	C	0.0124586	0	1
PL8	0.000924756	B	A	1	0	0
PL8	0.000924756	C	A	0.0361447	1	0
PL8	0.000924756	D	A	1	0	0
PL8	0.000924756	C	B	0.0124197	1	0
PL8	0.000924756	D	C	0.0304536	0	1
PL9	0.000322644	B	A	0.010083	2	1
PL9	0.000322644	C	A	0.35528	2	1
PL9	0.000322644	D	A	1	0	1
PL9	0.000322644	C	B	0.040265	2	2
PL9	0.000322644	D	B	0.00414794	0	2
PL9	0.000322644	D	C	0.0177942	0	2
